# Supplementary material for: Artificial Digestion of Polydisperse Copper Oxide Nanoparticles: Investigation of Effects on the Human In Vitro Intestinal Co-Culture Model Caco-2/HT29-MTX
Source: Toxics. 2022 Mar 7;10(3):130. doi: 10.3390/toxics10030130 (PMC8955801; doi:10.3390/toxics10030130)
Supplement: Supplementary file 1 [file toxics-10-00130-s001.zip]

Archive with 1 entries (1 files):
- toxics-1595969-supplementary.pdf
